# Supplementary material for: 1,4-Dibromo­butane-2,3-dione
Source: Acta Crystallogr Sect E Struct Rep Online. 2012 Oct 31;68(Pt 11):o3245. doi: 10.1107/S1600536812044200 (PMC3515323; doi:10.1107/S1600536812044200)
Supplement: Supplementary file 2 [file e-68-o3245-Isup2.hkl]

# 
# h,k,l, Fc-squared, Fo-squared, sigma(Fo-squared) and status flag 
# 
data_I
_shelx_title ' X in Pbca' 
_shelx_refln_list_code          4 
_shelx_F_calc_maximum      247.77 
_exptl_crystal_F_000       456.00 
_reflns_d_resolution_high  0.8288 
 
loop_ 
 _symmetry_equiv_pos_as_xyz 
 'x, y, z' 
 '-x+1/2, -y, z+1/2' 
 '-x, y+1/2, -z+1/2' 
 'x+1/2, -y+1/2, -z' 
 '-x, -y, -z' 
 'x-1/2, y, -z-1/2' 
 'x, -y-1/2, z-1/2' 
 '-x-1/2, y-1/2, z' 
 
_cell_length_a     6.9450 
_cell_length_b     5.5420 
_cell_length_c    17.2380 
_cell_angle_alpha  90.000 
_cell_angle_beta   90.000 
_cell_angle_gamma  90.000 
 
_shelx_F_squared_multiplier     1.000 
 
loop_ 
 _refln_index_h 
 _refln_index_k 
 _refln_index_l 
 _refln_F_squared_calc 
 _refln_F_squared_meas 
 _refln_F_squared_sigma 
 _refln_observed_status 
   2   0   0    61387.73    58866.32    875.76 o 
   4   0   0     5451.20     5700.84    136.34 o 
   6   0   0      354.63      417.42    146.50 o 
   8   0   0       18.25      135.58    135.58 o 
   2   1   0    15262.20    13806.12   1798.04 o 
   4   1   0     6103.01     5905.68    505.11 o 
   6   1   0     1621.47     1775.27    103.87 o 
   8   1   0      300.06      423.78    217.66 o 
   0   2   0    17383.20    17598.44    197.98 o 
   2   2   0     4162.17     4956.10   1171.02 o 
   4   2   0      129.50      103.78     66.54 o 
   6   2   0       16.33       92.31     92.31 o 
   2   3   0     1124.52     1390.78    456.37 o 
   4   3   0       38.01      269.67    218.98 o 
   6   3   0        1.21        1.10      0.30 o 
   0   4   0      183.58      347.69     79.69 o 
   2   4   0      780.89      905.82    271.44 o 
   4   4   0      378.24      234.03    164.27 o 
   6   4   0        1.68       96.93     84.92 o 
   2   5   0       61.42       70.09     20.16 o 
   4   5   0      487.74      400.86    150.43 o 
   0   6   0      607.72      576.49    170.12 o 
   2   6   0      651.80      764.80    366.66 o 
   1   1   1      153.78      138.95     25.45 o 
   2   1   1     1429.60     1220.12    121.35 o 
   3   1   1        8.44       32.35     32.65 o 
   4   1   1     1243.71     1201.58    111.20 o 
   5   1   1        9.90       19.78     53.08 o 
   6   1   1      438.65      548.99     67.41 o 
   7   1   1        0.01       19.95     65.46 o 
   8   1   1       65.43       55.77     64.62 o 
   0   2   1    15617.38    16437.10    406.78 o 
   1   2   1      222.21      338.03     65.11 o 
   2   2   1     8787.50     8878.40   1385.32 o 
   3   2   1      657.81      793.89    100.71 o 
   4   2   1     1484.18     1336.21    111.20 o 
   5   2   1      207.74      168.24     65.21 o 
   6   2   1       38.61       64.27     64.27 o 
   7   2   1       22.30       50.32    116.01 o 
   1   3   1     4531.97     4939.36   1056.38 o 
   2   3   1     1938.57     2267.75    400.50 o 
   3   3   1     1158.71     1228.18    190.65 o 
   4   3   1     2473.65     2259.21     79.80 o 
   5   3   1       80.23      208.77     87.50 o 
   6   3   1      801.93      849.55     78.45 o 
   7   3   1        6.18       82.89     74.23 o 
   0   4   1     9572.79     9307.41    232.18 o 
   1   4   1      169.46      133.08     59.32 o 
   2   4   1     5624.62     6754.56   1348.77 o 
   3   4   1      708.40      863.73    149.62 o 
   4   4   1     1100.51     1181.65    211.93 o 
   5   4   1      287.20      350.66     68.61 o 
   6   4   1       40.02       30.97     59.02 o 
   1   5   1     1200.77     1753.90    297.54 o 
   2   5   1      381.17      528.38     86.79 o 
   3   5   1      283.09      339.03    162.87 o 
   4   5   1      491.24      673.04    192.96 o 
   5   5   1        1.80      115.72     58.97 o 
   0   6   1      257.46      268.13     98.24 o 
   1   6   1       28.29       32.43    116.05 o 
   2   6   1      144.61       96.43    141.27 o 
   3   6   1      110.47       86.67    136.08 o 
   0   0   2     2969.28     2916.11    244.74 o 
   1   0   2     1527.89     1894.40    309.65 o 
   2   0   2     8308.91     7638.58   1740.89 o 
   3   0   2     5517.71     5790.31   1865.77 o 
   4   0   2     3022.42     2659.85    470.69 o 
   5   0   2     2762.74     2772.55    665.44 o 
   6   0   2       20.54       36.27     83.69 o 
   7   0   2      496.11      578.08    133.19 o 
   8   0   2        2.18      155.51     91.25 o 
   1   1   2    30813.94    32261.85   5194.24 o 
   2   1   2       20.66       38.64     25.98 o 
   3   1   2     7529.54     6460.16    771.90 o 
   4   1   2     2009.94     1978.82    249.86 o 
   5   1   2      650.25      535.29     53.79 o 
   6   1   2      793.35      915.84     63.33 o 
   7   1   2        0.11       22.60     60.90 o 
   8   1   2       39.52       93.84    113.27 o 
   0   2   2     2331.90     2428.29     55.71 o 
   1   2   2      780.31      828.35    122.00 o 
   2   2   2     4842.16     4180.88    596.40 o 
   3   2   2     1901.12     2056.65    201.63 o 
   4   2   2     1740.46     1705.99    162.62 o 
   5   2   2      978.68      926.70     60.98 o 
   6   2   2        5.01       72.88     65.25 o 
   7   2   2      231.80      291.50     69.25 o 
   1   3   2       46.56       94.37     58.97 o 
   2   3   2       31.23      117.67     39.73 o 
   3   3   2        1.73       83.74     45.75 o 
   4   3   2      494.80      584.11     99.64 o 
   5   3   2        5.85        6.88     63.54 o 
   6   3   2      261.15      402.28     77.43 o 
   7   3   2        3.55        2.12     68.39 o 
   0   4   2      419.26      421.18     34.51 o 
   1   4   2       14.49       22.14     41.17 o 
   2   4   2        1.46       13.80     50.42 o 
   3   4   2       87.48      114.14     63.62 o 
   4   4   2       20.20       17.87    111.77 o 
   5   4   2       75.40       55.70     93.14 o 
   6   4   2       32.47       58.78     71.92 o 
   1   5   2      732.45      792.23    131.30 o 
   2   5   2      271.85      300.21     93.62 o 
   3   5   2      286.59      280.55    137.53 o 
   4   5   2       44.19      187.55    105.16 o 
   5   5   2       18.50       80.03     92.59 o 
   0   6   2     1199.18     1164.20     77.70 o 
   1   6   2       32.94       88.20     88.20 o 
   2   6   2      435.90      251.87    108.34 o 
   3   6   2      165.56      219.93    121.81 o 
   1   1   3     8041.26     9218.17   2193.23 o 
   2   1   3        1.40       19.32     31.87 o 
   3   1   3     2635.85     2754.17    348.79 o 
   4   1   3       27.95       27.01      8.41 o 
   5   1   3      209.47      234.49     49.12 o 
   6   1   3        6.24      117.65     57.02 o 
   7   1   3        3.40        5.35     66.76 o 
   8   1   3        0.40       75.57     89.89 o 
   0   2   3     2494.93     2594.39    108.78 o 
   1   2   3     1206.12     1134.60    125.37 o 
   2   2   3     1278.80     1357.33    225.21 o 
   3   2   3     4422.30     4876.02    303.50 o 
   4   2   3      281.93      339.63     49.18 o 
   5   2   3     3005.42     2778.19    323.30 o 
   6   2   3       21.06       63.89     61.20 o 
   7   2   3      745.17      717.83     66.31 o 
   1   3   3    15616.29    17047.56   2362.44 o 
   2   3   3      142.94      151.97     41.81 o 
   3   3   3     5622.77     5158.14    911.29 o 
   4   3   3      158.03      201.70     55.65 o 
   5   3   3      607.11      623.66    119.13 o 
   6   3   3       74.27      103.27     73.95 o 
   7   3   3        2.29        8.65     69.15 o 
   0   4   3       91.57       46.74     32.01 o 
   1   4   3      220.27      341.09    116.63 o 
   2   4   3       54.41       36.55     69.84 o 
   3   4   3      987.63     1118.93    199.16 o 
   4   4   3        6.50       75.27    107.10 o 
   5   4   3      760.04      722.62     56.64 o 
   6   4   3        0.70       74.01     74.01 o 
   1   5   3     1386.57     1712.71    287.23 o 
   2   5   3        7.65       36.30     99.47 o 
   3   5   3      619.92      626.89    155.91 o 
   4   5   3        8.73       66.27     84.25 o 
   5   5   3      106.17       73.43     76.47 o 
   0   6   3       52.63       74.80    147.88 o 
   1   6   3        2.83       81.10     77.10 o 
   2   6   3       32.21      166.63     89.35 o 
   3   6   3       13.72       64.35     94.03 o 
   0   0   4      665.95      645.32    196.01 o 
   1   0   4     1572.60     1594.93     66.40 o 
   2   0   4     2908.29     2909.33    611.25 o 
   3   0   4     6629.37     6858.49   2096.06 o 
   4   0   4     1409.65     1393.90    388.47 o 
   5   0   4     3766.37     3809.33   1309.92 o 
   6   0   4       13.59       73.36     73.36 o 
   7   0   4      623.61      748.38    215.12 o 
   8   0   4        0.07       33.92     71.59 o 
   1   1   4    25237.95    23884.59   4394.51 o 
   2   1   4      732.70      848.30     90.85 o 
   3   1   4     8429.14     8678.01   1292.84 o 
   4   1   4      197.85      316.54     94.10 o 
   5   1   4      588.75      597.80     66.82 o 
   6   1   4       99.74      183.70     55.06 o 
   7   1   4        0.31       24.88     66.99 o 
   8   1   4        0.50       18.78     50.06 o 
   0   2   4      640.67      753.69     68.00 o 
   1   2   4      353.91      340.39     32.33 o 
   2   2   4      209.41      107.61     82.57 o 
   3   2   4     2093.51     2350.24    233.09 o 
   4   2   4      262.90      424.26    129.52 o 
   5   2   4     1341.38     1265.94    236.89 o 
   6   2   4       16.38       40.77     52.49 o 
   7   2   4      233.80      196.40     70.98 o 
   1   3   4     1522.19     1947.23    200.77 o 
   2   3   4       60.20        0.59     36.70 o 
   3   3   4      636.81      722.45    173.82 o 
   4   3   4      251.29       91.24     77.03 o 
   5   3   4       37.81       12.10     46.68 o 
   6   3   4      175.86      124.81    103.22 o 
   7   3   4        1.17       35.35     65.31 o 
   0   4   4      353.21      369.22     34.33 o 
   1   4   4       11.75       15.81     41.03 o 
   2   4   4        2.23        2.26      0.65 o 
   3   4   4       11.60       38.83     49.83 o 
   4   4   4       21.54       74.83     61.54 o 
   5   4   4        1.97       31.19     51.74 o 
   6   4   4       18.91       32.56     51.00 o 
   1   5   4     1500.72     1747.25    229.19 o 
   2   5   4      213.32      321.85     80.17 o 
   3   5   4      527.09      587.90     87.92 o 
   4   5   4       28.48       21.22     60.31 o 
   5   5   4       97.46       64.41    112.12 o 
   0   6   4      368.59      331.08     70.17 o 
   1   6   4       73.98       77.41     71.47 o 
   2   6   4       77.43       73.80     73.80 o 
   3   6   4      278.38      136.78     83.32 o 
   1   1   5     5411.41     5222.30    310.80 o 
   2   1   5      921.81     1071.56    128.24 o 
   3   1   5     1409.21     1492.04    133.43 o 
   4   1   5      956.14      882.67    119.16 o 
   5   1   5      193.02      168.32     46.76 o 
   6   1   5      392.72      325.00     61.23 o 
   7   1   5       17.95       82.27     73.18 o 
   8   1   5       75.62      170.34     48.96 o 
   0   2   5     9516.20    10442.14   1349.37 o 
   1   2   5      234.62      176.01     38.81 o 
   2   2   5     5298.16     5792.53   1423.97 o 
   3   2   5      982.49     1073.03    128.09 o 
   4   2   5      915.03      928.19     59.02 o 
   5   2   5      412.15      390.23     83.20 o 
   6   2   5       16.76       52.68     86.30 o 
   7   2   5       50.50      136.97     75.79 o 
   1   3   5     6954.45     7320.55    623.55 o 
   2   3   5      955.99     1202.24    227.97 o 
   3   3   5     2154.26     2028.94    417.04 o 
   4   3   5     1225.08     1211.15    100.27 o 
   5   3   5      149.90       14.27     75.80 o 
   6   3   5      423.09      322.73     63.96 o 
   7   3   5        2.92       34.51     61.46 o 
   0   4   5     2817.17     2736.77     77.65 o 
   1   4   5      384.96      561.57    112.68 o 
   2   4   5     1569.67     1637.23    216.78 o 
   3   4   5     1525.82     1663.63    309.55 o 
   4   4   5      264.07      355.87     84.61 o 
   5   4   5      800.53      692.53     79.65 o 
   6   4   5        1.65       54.99     41.52 o 
   1   5   5     1926.33     1736.30    159.35 o 
   2   5   5       72.08       53.87     85.47 o 
   3   5   5      498.97      563.35    134.97 o 
   4   5   5       73.74       65.69     20.39 o 
   5   5   5       10.50       52.16     52.16 o 
   0   6   5       30.03       46.62    104.30 o 
   1   6   5       32.64       38.34     78.24 o 
   2   6   5       15.50       35.06    104.91 o 
   3   6   5      129.62      134.62    117.51 o 
   0   0   6    49894.44    44283.39   7831.50 o 
   1   0   6     1136.48     1122.82     67.91 o 
   2   0   6    17010.52    16593.26   2094.70 o 
   3   0   6     2060.16     2190.90    384.07 o 
   4   0   6     1346.45     1495.79    491.88 o 
   5   0   6     1085.11     1156.08    307.65 o 
   6   0   6       37.29        7.64     71.87 o 
   7   0   6      414.50      327.14    155.15 o 
   8   0   6       25.78       37.60     86.92 o 
   1   1   6     5005.37     5019.22    777.17 o 
   2   1   6     7611.07     8303.70    756.61 o 
   3   1   6     1098.40     1192.45    114.45 o 
   4   1   6     3553.06     3595.85    628.39 o 
   5   1   6      147.58      160.12     82.54 o 
   6   1   6      955.78      860.54     89.58 o 
   7   1   6        0.78       16.93     46.72 o 
   0   2   6    13817.71    14797.27   1495.46 o 
   1   2   6       85.83       31.79     55.18 o 
   2   2   6     3936.34     4073.78    705.96 o 
   3   2   6      141.84      164.14     49.61 o 
   4   2   6      258.10      186.45     60.57 o 
   5   2   6       36.87       25.67     66.06 o 
   6   2   6       43.51       85.85     57.37 o 
   7   2   6        6.09       64.07     64.07 o 
   1   3   6      261.92      233.63     74.72 o 
   2   3   6      413.76      721.09    210.19 o 
   3   3   6       20.17       46.83     46.83 o 
   4   3   6        3.59       38.08     76.65 o 
   5   3   6       10.20       59.88     65.73 o 
   6   3   6        7.36       36.19     60.59 o 
   7   3   6        2.21      115.48     56.47 o 
   0   4   6      186.78      130.30     51.72 o 
   1   4   6        3.21      134.96     90.25 o 
   2   4   6      510.07      729.29    173.11 o 
   3   4   6        5.65       30.24     88.15 o 
   4   4   6      245.66      231.32     64.37 o 
   5   4   6       20.65        8.94     79.28 o 
   6   4   6        0.48        7.55     59.94 o 
   1   5   6       92.81      178.99     61.32 o 
   2   5   6       26.56       42.11     62.52 o 
   3   5   6       66.01       14.93    109.18 o 
   4   5   6      251.48      226.35     96.52 o 
   5   5   6        3.86       52.62     70.82 o 
   0   6   6      533.72      498.79     66.73 o 
   1   6   6        0.25       23.75     92.78 o 
   2   6   6      541.03      463.52    148.48 o 
   1   1   7       15.06       15.24     15.24 o 
   2   1   7      162.55       86.09     67.21 o 
   3   1   7        5.01      152.79     75.06 o 
   4   1   7      250.39      235.36     62.07 o 
   5   1   7        1.19       67.95     56.50 o 
   6   1   7       36.65      140.03     59.22 o 
   7   1   7        2.24        3.95     51.55 o 
   0   2   7    11056.87    10269.82    974.11 o 
   1   2   7       19.78      127.83     56.64 o 
   2   2   7     6363.96     6350.08    329.39 o 
   3   2   7       51.90      136.73     59.01 o 
   4   2   7     1229.99     1213.47    223.41 o 
   5   2   7        5.61       48.87     48.87 o 
   6   2   7       66.82        5.13     80.57 o 
   7   2   7        0.09       29.19     52.24 o 
   1   3   7       83.45       40.71     44.73 o 
   2   3   7     1569.53     2122.79    436.60 o 
   3   3   7        1.11       29.36     63.72 o 
   4   3   7     1924.82     2206.87    255.58 o 
   5   3   7        7.46        5.98     58.92 o 
   6   3   7      665.68      642.17    131.43 o 
   0   4   7     5964.00     6053.55    456.63 o 
   1   4   7       12.26       35.39     67.20 o 
   2   4   7     3623.18     3928.41    543.82 o 
   3   4   7       39.96      131.56     63.71 o 
   4   4   7      655.23      579.14    152.77 o 
   5   4   7        2.28        0.32     99.56 o 
   6   4   7       16.28       34.36     66.57 o 
   1   5   7       18.11       83.69     87.75 o 
   2   5   7      389.52      272.32     83.58 o 
   3   5   7        1.28       70.99    102.69 o 
   4   5   7      555.48      593.16    144.22 o 
   0   6   7      352.63      384.74     69.23 o 
   1   6   7        2.09       21.26     89.19 o 
   2   6   7      201.81      160.52     91.31 o 
   0   0   8     7154.23     7328.06   2067.77 o 
   1   0   8     1016.63      854.92    139.05 o 
   2   0   8     8421.77     8335.56    112.57 o 
   3   0   8     2222.34     2793.44    274.17 o 
   4   0   8     2600.79     3003.35    346.72 o 
   5   0   8     1127.76     1152.26    100.77 o 
   6   0   8       48.49      212.44     89.20 o 
   7   0   8      364.69      349.80     83.25 o 
   1   1   8     4684.78     4816.55   1356.02 o 
   2   1   8      500.86      526.31     90.76 o 
   3   1   8      881.66     1048.78     85.26 o 
   4   1   8     2454.18     2404.85    172.12 o 
   5   1   8       69.93       79.16    111.17 o 
   6   1   8     1043.18     1044.24    117.52 o 
   7   1   8        3.19       46.11     46.11 o 
   0   2   8     3943.60     3377.56    255.34 o 
   1   2   8      109.78       25.57     61.60 o 
   2   2   8     4127.19     4472.23    591.93 o 
   3   2   8      144.10      206.09     61.86 o 
   4   2   8     1266.85     1236.93     70.55 o 
   5   2   8       27.76       52.71     63.78 o 
   6   2   8        8.63       66.48     98.57 o 
   7   2   8        4.22       34.85     65.92 o 
   1   3   8        1.71       23.98     95.42 o 
   2   3   8       12.33       41.54     44.20 o 
   3   3   8       41.71      101.85     75.10 o 
   4   3   8      153.46      123.52     32.44 o 
   5   3   8        0.46       14.55     47.93 o 
   6   3   8       63.29      160.99     80.97 o 
   0   4   8      318.51      603.82    174.31 o 
   1   4   8        3.38        4.30      1.38 o 
   2   4   8       26.47      171.38    163.98 o 
   3   4   8       94.72       93.20     28.19 o 
   4   4   8        0.50       81.35     84.44 o 
   5   4   8      106.93      233.90    153.30 o 
   1   5   8      350.03      397.70     84.73 o 
   2   5   8      147.31      227.78     89.23 o 
   3   5   8      171.44      389.95    106.42 o 
   4   5   8       37.78       26.88    108.91 o 
   0   6   8      881.27      815.76     92.75 o 
   1   6   8        1.92       58.44     65.36 o 
   1   1   9     3646.60     3914.30   1263.72 o 
   2   1   9      197.82      213.41     53.47 o 
   3   1   9     1152.51     1188.13     74.25 o 
   4   1   9      281.80      402.96     68.63 o 
   5   1   9      123.12       88.50     60.45 o 
   6   1   9      133.74      118.85     68.36 o 
   7   1   9        0.47        6.04     59.75 o 
   0   2   9     3627.90     3534.93    339.72 o 
   1   2   9      199.56      241.12    104.79 o 
   2   2   9     2165.82     2267.55    396.25 o 
   3   2   9      902.64     1023.78    179.15 o 
   4   2   9      482.07      384.69     69.86 o 
   5   2   9      603.51      713.80    139.00 o 
   6   2   9       15.60      176.40    127.20 o 
   7   2   9      105.57      103.86     69.93 o 
   1   3   9     3932.15     4895.48    627.32 o 
   2   3   9      315.44      346.74     78.47 o 
   3   3   9     1485.88     1486.52    128.60 o 
   4   3   9      427.32      324.74    115.97 o 
   5   3   9      137.29       45.89     59.88 o 
   6   3   9      175.53      189.89     64.77 o 
   0   4   9     1071.51     1159.49    107.18 o 
   1   4   9      117.35      125.11     95.83 o 
   2   4   9      637.82      684.94    180.04 o 
   3   4   9      520.89      643.09    187.81 o 
   4   4   9      143.65      136.65    108.94 o 
   5   4   9      441.20      444.64    111.85 o 
   1   5   9      443.47      442.26     98.61 o 
   2   5   9       35.94       52.97    117.80 o 
   3   5   9      205.90      223.04    118.51 o 
   4   5   9       40.84       11.90     64.02 o 
   0   6   9       92.18       45.02     76.99 o 
   0   0  10     2226.57     1542.83    344.58 o 
   1   0  10      401.52      256.26     73.69 o 
   2   0  10      367.90      303.91     74.76 o 
   3   0  10     2416.71     2390.44    273.19 o 
   4   0  10        5.20       87.53     87.53 o 
   5   0  10     1619.42     1582.80    334.03 o 
   6   0  10       17.22       74.19     74.19 o 
   7   0  10      253.18      501.10    321.70 o 
   1   1  10     7255.16     7345.42   1918.52 o 
   2   1  10      370.13      289.67     93.57 o 
   3   1  10     3086.77     3026.33    136.13 o 
   4   1  10       15.73        3.02     87.51 o 
   5   1  10      201.84      231.22     69.18 o 
   6   1  10        0.52       11.57     71.15 o 
   7   1  10        0.20       28.25     54.49 o 
   0   2  10      660.14      505.68    182.89 o 
   1   2  10       75.08        0.60     43.27 o 
   2   2  10       67.80       55.88     55.88 o 
   3   2  10      764.20      742.83    112.09 o 
   4   2  10        4.96       76.67     67.44 o 
   5   2  10      586.33      624.90     77.00 o 
   6   2  10        6.61       14.21     55.94 o 
   1   3  10      697.84      613.33    133.78 o 
   2   3  10      194.08       97.96    109.71 o 
   3   3  10      380.01      507.78    135.55 o 
   4   3  10       19.52      223.51    112.94 o 
   5   3  10       14.33       22.24     85.06 o 
   6   3  10        4.98       51.02     71.30 o 
   0   4  10      268.07       85.78     88.27 o 
   1   4  10       10.50       75.79     87.87 o 
   2   4  10       33.75       67.94     67.94 o 
   3   4  10        3.59      122.41    118.67 o 
   4   4  10        0.31       35.45     85.03 o 
   5   4  10        0.88       15.91    101.84 o 
   1   5  10      838.59     1122.66    117.16 o 
   2   5  10       27.04       18.46    127.59 o 
   3   5  10      260.66      108.07    100.47 o 
   1   1  11     1920.37     1941.02    781.74 o 
   2   1  11       56.07       41.53     59.83 o 
   3   1  11      664.81      576.10    133.81 o 
   4   1  11       93.65       26.55     42.98 o 
   5   1  11       76.39       54.30    141.67 o 
   6   1  11       31.62       74.15     97.64 o 
   7   1  11        2.23      104.89     97.23 o 
   0   2  11     1684.05     1097.47    289.27 o 
   1   2  11      202.60       76.75    113.97 o 
   2   2  11      934.21     1149.83    367.13 o 
   3   2  11      838.29     1261.43    377.39 o 
   4   2  11      165.70      119.15     73.43 o 
   5   2  11      495.67      507.94     92.49 o 
   6   2  11        0.25       17.29     72.89 o 
   1   3  11     4396.32     4898.45   1013.22 o 
   2   3  11      157.03       35.04     80.23 o 
   3   3  11     1465.12     1980.43    449.32 o 
   4   3  11      193.78      237.70     92.18 o 
   5   3  11      132.10      251.73     73.47 o 
   6   3  11       77.59       57.71    104.43 o 
   0   4  11       21.24      220.73    120.42 o 
   1   4  11      151.38      104.27    166.87 o 
   2   4  11        6.09      149.77    103.68 o 
   3   4  11      609.96      590.75    114.12 o 
   4   4  11        0.87        9.33     53.38 o 
   5   4  11      305.23      422.27     87.44 o 
   1   5  11      716.01      943.00    128.34 o 
   2   5  11        0.31      113.78    113.78 o 
   3   5  11      173.80       75.97     75.97 o 
   0   0  12     4330.16     4912.16   1131.56 o 
   1   0  12      373.94      500.37     80.34 o 
   2   0  12     1529.16     1590.25    196.76 o 
   3   0  12     1034.81      852.57    159.99 o 
   4   0  12       62.37        8.71     77.28 o 
   5   0  12      554.39      540.19    120.93 o 
   6   0  12        0.38        0.35    118.65 o 
   1   1  12     4520.07     4860.75   1258.75 o 
   2   1  12     1067.96      920.88    139.10 o 
   3   1  12     1202.26     1077.79     96.38 o 
   4   1  12      581.89      764.25     97.97 o 
   5   1  12      168.32      135.50    154.23 o 
   6   1  12      124.30      208.42    124.97 o 
   0   2  12     2075.84     1727.61    464.17 o 
   1   2  12      160.68      125.51    111.65 o 
   2   2  12      670.12      548.63    116.09 o 
   3   2  12      322.74      214.96    163.35 o 
   4   2  12       38.35      206.07    163.25 o 
   5   2  12      141.25      206.79     76.19 o 
   6   2  12        5.70       34.64     56.59 o 
   1   3  12       57.38        6.30     53.38 o 
   2   3  12       57.35      108.69     91.52 o 
   3   3  12        1.42       37.26     58.71 o 
   4   3  12        0.32       17.13     83.07 o 
   5   3  12        0.49       46.08     50.92 o 
   0   4  12       40.55       75.21    128.85 o 
   1   4  12        0.73       41.16    147.59 o 
   2   4  12       90.07       63.28     63.28 o 
   3   4  12        9.01       44.50     84.12 o 
   4   4  12       43.70       10.37    104.44 o 
   1   5  12       41.73      101.05    112.26 o 
   2   5  12       10.12       17.28    133.66 o 
   1   1  13       21.29        0.39     56.82 o 
   2   1  13       90.68       11.36     49.76 o 
   3   1  13        6.54       21.39     45.34 o 
   4   1  13      103.52       31.67     51.48 o 
   5   1  13        3.85       47.54     47.54 o 
   6   1  13       27.62       51.58     51.58 o 
   0   2  13     2136.37     1689.96    547.76 o 
   1   2  13        3.20       39.46     51.09 o 
   2   2  13     1291.31     1223.56    239.71 o 
   3   2  13       15.45       40.31     40.31 o 
   4   2  13      252.86      345.54    135.41 o 
   5   2  13       16.95       29.95     38.12 o 
   6   2  13       15.93      172.35    113.50 o 
   1   3  13      288.85      285.77     80.82 o 
   2   3  13      341.39      424.74    104.13 o 
   3   3  13      159.21      133.70     99.21 o 
   4   3  13      437.07      493.83    162.27 o 
   5   3  13       43.37       36.99     36.99 o 
   0   4  13     1663.80     1620.30    221.51 o 
   1   4  13        1.57       75.05    102.82 o 
   2   4  13     1001.96     1189.36    270.43 o 
   3   4  13       13.33      262.48    231.34 o 
   4   4  13      176.08      587.55    228.10 o 
   1   5  13      170.93      432.41    146.22 o 
   0   0  14     5528.03     6966.30   1578.89 o 
   1   0  14       86.17      105.68     86.58 o 
   2   0  14     4174.45     3635.40   1040.16 o 
   3   0  14      140.25      116.85     34.74 o 
   4   0  14     1228.63     1397.47    118.96 o 
   5   0  14       56.07       36.83    116.60 o 
   6   0  14       55.84       62.55    136.44 o 
   1   1  14       48.36        8.22     50.59 o 
   2   1  14      278.54      264.38    131.99 o 
   3   1  14        4.74       15.70     44.32 o 
   4   1  14      742.46      700.34    127.96 o 
   5   1  14        3.78       44.77     44.77 o 
   6   1  14      341.90      322.07     75.54 o 
   0   2  14      605.33      666.48    162.10 o 
   1   2  14        5.04       29.26    125.27 o 
   2   2  14      567.51      819.80    252.06 o 
   3   2  14        1.64       18.21     34.40 o 
   4   2  14      147.01       59.07     52.37 o 
   5   2  14       15.50       12.52     54.25 o 
   1   3  14       34.83      139.17    124.14 o 
   2   3  14        0.57       42.49     75.35 o 
   3   3  14       42.04       17.82     47.08 o 
   4   3  14       27.47       40.48     40.48 o 
   0   4  14      137.99       35.66    100.85 o 
   1   4  14        1.29       95.46    265.30 o 
   2   4  14       42.84       21.99     84.96 o 
   3   4  14       39.29        2.30     71.12 o 
   1   1  15       73.65       30.46     30.46 o 
   2   1  15      115.89       20.93     75.47 o 
   3   1  15       15.43       92.15     56.30 o 
   4   1  15      167.89       59.01    101.91 o 
   5   1  15        0.52        3.12     98.56 o 
   0   2  15      967.86     1268.29    340.53 o 
   1   2  15       17.67       33.56     42.98 o 
   2   2  15      578.71      611.59     78.86 o 
   3   2  15       71.88       62.28     88.19 o 
   4   2  15      106.14       35.14     53.01 o 
   5   2  15       38.74       44.84     74.21 o 
   1   3  15      448.08      369.70    120.05 o 
   2   3  15      131.41      241.10    156.45 o 
   3   3  15      169.95       97.36     95.87 o 
   4   3  15      185.22      321.56    150.70 o 
   0   4  15      806.36      958.04    238.37 o 
   1   4  15       11.30       67.99    103.31 o 
   2   4  15      503.52      234.10    215.63 o 
   0   0  16      890.48     1250.94    224.27 o 
   1   0  16       25.08       30.01     30.01 o 
   2   0  16      372.98      461.04     92.26 o 
   3   0  16      231.41      383.31     87.25 o 
   4   0  16       38.63       42.51     42.51 o 
   5   0  16      169.07      130.99    251.94 o 
   1   1  16     1084.45     1440.42    259.67 o 
   2   1  16      109.25       24.60     72.92 o 
   3   1  16      519.48      608.94     79.67 o 
   4   1  16       48.83       43.52     69.39 o 
   5   1  16       42.10        8.55     42.86 o 
   0   2  16      520.65      489.65    124.44 o 
   1   2  16       13.87       94.85     99.30 o 
   2   2  16      226.95      318.64     76.74 o 
   3   2  16      138.38      164.04     71.38 o 
   4   2  16       29.28       34.40     34.40 o 
   1   3  16        0.25       92.38     95.66 o 
   2   3  16       79.77       34.14     75.86 o 
   3   3  16        1.14       45.10     45.10 o 
   0   4  16       36.63       88.12    268.22 o 
   1   4  16        6.32       83.02     87.65 o 
   1   1  17      278.56      285.76     88.21 o 
   2   1  17        5.96       32.28     45.77 o 
   3   1  17      100.48      107.03    103.13 o 
   4   1  17        7.91       37.93     56.34 o 
   0   2  17        0.22       87.36     87.36 o 
   1   2  17       60.04       65.71     65.71 o 
   2   2  17        0.44       46.49     50.09 o 
   3   2  17      267.68      248.61    101.48 o 
   4   2  17        5.63        5.31      1.44 o 
   1   3  17      856.20     1252.03    163.92 o 
   2   3  17        0.16      211.89    101.02 o 
   3   3  17      281.35       73.53    218.26 o 
   0   0  18      235.84      221.63     52.06 o 
   1   0  18       76.94      184.23    108.13 o 
   2   0  18       81.34        4.01    132.09 o 
   3   0  18      221.06       70.86     96.84 o 
   4   0  18        2.17       30.84     39.34 o 
   1   1  18      860.59      841.85    122.80 o 
   2   1  18       34.31       28.00     28.00 o 
   3   1  18      223.81      184.23     65.60 o 
   4   1  18        9.78       56.43     56.43 o 
   0   2  18       18.36       61.39     61.39 o 
   1   2  18       32.23      136.90    131.94 o 
   2   2  18        1.08        5.49     52.22 o 
   3   2  18       77.27       73.81     75.65 o 
   1   3  18       37.47       62.45     62.45 o 
   1   1  19       33.13       97.79     83.92 o 
   2   1  19       20.79       74.75     76.54 o 
   3   1  19       17.70       35.97     35.97 o 
   0   2  19      181.41      467.10    209.13 o 
   1   2  19        1.08      230.18    168.48 o 
   2   2  19      111.81       80.51    101.83 o 
   0   0  20      556.84      491.74    174.68 o 
   1   0  20        0.03       30.75     63.02 o 
   2   0  20      378.25      367.96     98.38 o 
   1   1  20       25.89      136.13    111.89 o 
                                                 
